# Supplementary material for: Exploring the occurrence of Listeria in biofilms and deciphering the bacterial community in a frozen vegetable producing environment
Source: Front Microbiol. 2024 Jul 10;15:1404002. doi: 10.3389/fmicb.2024.1404002 (PMC11266072; doi:10.3389/fmicb.2024.1404002)
Supplement: Supplementary file 2 [file Table_1.XLSX]

## Sheet: TableS1_list_sampling_sites
Site_number	Sample number	Room	Site_name	Surface_type	Surface_material	eDNA: mean value ng/cm²	Carbohydrates mean value µg/cm²	Proteins mean value ng/cm²	Listeria	L. monocytogenes	L. innocua	Scraper + flocked swab: BCE/cm²	Scraper + flocked swab: SD BCE/cm²	PU swab: BCE/cm²	PU swab: SD BCE/cm²	Biofilm	Comments
1	1	Production	blancher 1 - bottom side conveyor belt - pre-blanching zone	food contact surface	plastic	not detected	not detected	296.467	not detected	not detected	not detected	318.038	11.7115	1.56749e+06	233345	not detected
2	2	Production	blancher 1 - lid	infood contact surface	steel	not detected	not detected	not detected	not detected	not detected	not detected	56.12	3.30926	1.07678e+06	148998	not detected
3	3	Production	blancher 1 - conveyor belt - blanching zone	food contact surface	plastic	not detected	not detected	not detected	not detected	not detected	not detected	3751.6	259.508	4.39949e+07	1.19855e+07	not detected
4	4	Production	blancher 1 - conveyor belt - cool down zone	food contact surface	plastic	not detected	not detected	not detected	not detected	not detected	not detected	14.9725	3.73352	103074	9133.46	not detected
5	5	Production	blancher 1 - doors- cool down zone	indirect food contact surface	steel	not detected	0.782033	not detected	not detected	not detected	not detected	8491.05	643.467	1.65437e+06	216551	not detected
6	6	Production	blancher 1 - conveyor belt - exit of blancher	food contact surface	plastic	not detected	not detected	not detected	not detected	not detected	not detected	0.291457	0.412183	17459.5	650.538	not detected
7	7	Production	blancher 1 - metal tray at the exit of blancher	food contact surface	steel	not detected	not detected	not detected	not detected	not detected	not detected	48.3525	2.38649	14612.1	1820.8	not detected
7	7b	Production	blancher 1 - metal tray at the exit of blancher	food contact surface	steel	not detected	not detected	not detected	not detected	not detected	not detected	see 7	see 7	32072.4	4320.42	not detected	second PU swab for sample collection at site 7
8	8	Production	blancher 1 - stone separator	food contact surface	steel	not detected	not detected	not detected	not detected	not detected	not detected	7.985	0.537401	3533.72	396.864	not detected
9	9	Production	blancher 1 - metal grating after stone separator	food contact surface	steel	not detected	not detected	not detected	not detected	not detected	not detected	52.63	5.02046	857.48	0	not detected
10	10	Production	blancher 1 - bottom side of conbeyor belt - blanching zone	food contact surface	plastic	not detected	not detected	not detected	not detected	not detected	not detected	5.03375	0.385373	290.911	25.5619	not detected
11	11	Production	drain next to blancher	non food contact surface	steel	not detected	not detected	not detected	not detected	not detected	not detected	2061.7	544.826	5.65582e+06	154385	not detected
12	12	Production	blancher 1 - water pump 1	indirect food contact surface	steel	not detected	not detected	not detected	not detected	not detected	not detected	1344.55	178.898	93324.3	8078.69	not detected
13	13	Production	blancher 1 - water pump 2	indirect food contact surface	steel	not detected	not detected	not detected	not detected	not detected	not detected	95.1875	16.8645	21935.5	1.76777	not detected
14	14	Production	blancher 1 - filtration drum	indirect food contact surface	steel	not detected	not detected	not detected	not detected	not detected	not detected	7.42	1.80312	3269.74	170.413	not detected
15	15	Production	blancher 1 - distribution flaps (water pumps)	food contact surface	steel	not detected	not detected	not detected	not detected	not detected	not detected	36.225	1.96576	761.409	55.0533	not detected
16	16	Production	blancher 1 - overflow drain	non food contact surface	steel	not detected	not detected	not detected	not detected	not detected	not detected	6.22321	1.80817	786.073	50.676	not detected
17	17	Production	blancher 1 - sieve drum	indirect food contact surface	steel	not detected	not detected	not detected	not detected	not detected	not detected	2.55938	0.87858	804.672	0.424264	not detected
18	18	Production	blancher 1 - metal tub	non food contact surface	steel	not detected	not detected	not detected	not detected	not detected	not detected	0.013125	0.0185616	6256.62	654.074	not detected
18	18b	Production	blancher 1 - metal tub	non food contact surface	steel	not detected	not detected	not detected	not detected	not detected	not detected	see 18	see 18	2174.68	25.4558	not detected	second PU swab for sample collection at site 18
19	19	Production	blancher 2 - lid	indirect food contact surface	steel	not detected	not detected	not detected	not detected	not detected	not detected	0.02	0.0282843	577.715	91.5703	not detected
20	20	Production	blancher 2 - conveyor belt	food contact surface	plastic	not detected	1.47266	not detected	not detected	not detected	not detected	30.035	8.84591	115.028	10.8187	not detected
21	21	Production	shaker 1 - metal tub	food contact surface	steel	100.992	2.33896	not detected	not detected	not detected	not detected	15.235	1.37886	285.542	128.929	detected
22	22	Production	shaker 1 - metal grating	food contact surface	steel	not detected	not detected	not detected	not detected	not detected	not detected	2.88	0.0989949	180.531	8.13173	not detected
23	23	Production	plastic deflector	food contact surface	plastic	not detected	not detected	not detected	not detected	not detected	not detected	11.755	0.275772	15684.8	540.937	not detected
24	24	Production	shaker 2 - metal grating	food contact surface	steel	not detected	not detected	not detected	not detected	not detected	not detected	0	0	60.3625	0.0707107	not detected
25	25	Production	froster 1 - transition between conveyor belts	food contact surface	plastic	not detected	not detected	not detected	not detected	not detected	not detected	81.05	14.6725	953923	6894.29	not detected
26	26	Production	froster 1 - conveyor belt	food contact surface	steel	not detected	not detected	not detected	not detected	not detected	not detected	9.5425	2.88146	2226.21	155.917	not detected
27	27	Production	shaker 3 - metal tub	food contact surface	steel	not detected	not detected	not detected	not detected	not detected	not detected	5024.07	583.717	20266.9	2241.53	not detected
28	28	Production	ventilator in froster	non food contact surface	steel	not detected	not detected	not detected	not detected	not detected	not detected	85.415	2.75065	49.405	4.82247	not detected
29	29	Production	froster 2 - conveyor belt	food contact surface	steel	not detected	not detected	not detected	not detected	not detected	not detected	10.0025	0.434871	90.875	19.6664	not detected
30	30	Production	froster 2 - conveyor belt guide rollers	indirect food contact surface	plastic	not detected	not detected	not detected	not detected	not detected	not detected	75.995	6.28618	1351.44	274.534	not detected
31	31	Production	froster 2 - ventilator	non food contact surface	steel	not detected	not detected	not detected	not detected	not detected	not detected	6.5925	0.873277	929.104	103.709	not detected
32	32	Production	drain	non food contact surface	steel	not detected	not detected	not detected	detected	not detected	detected	11200	155.563	2.12165e+06	513536	not detected
33	33	Production	froster exit	food contact surface	steel	not detected	not detected	not detected	not detected	not detected	not detected	322.655	17.6777	10495.5	863.554	not detected
34	34	Production	conveyor belt after froster exit	food contact surface	plastic	not detected	not detected	not detected	detected	not detected	detected	2143.68	83.085	273837	13877	not detected
35	35	Production	conveyor belt 2 after froster exit	food contact surface	plastic	not detected	not detected	not detected	detected	not detected	detected	416	22.981	444.837	7.10642	not detected
36	36	Production	conveyor belt	food contact surface	plastic	71.352	3.3654	117.411	not detected	not detected	not detected	15024.9	318.198	5891.19	799.62	detected
37	37	Production	froster- evaporator 1	non food contact surface	steel	not detected	not detected	not detected	not detected	not detected	not detected	300.255	45.467	15311.1	560.382	not detected
38	38	Production	froster- evaporator 2	non food contact surface	steel	not detected	not detected	not detected	not detected	not detected	not detected	99.23	2.43952	4516.06	192.687	not detected
39	39	Production	air separator	non food contact surface	steel	16.413	0.76212	72.794	not detected	not detected	not detected	132.43	16.8999	96766	1060.66	detected
40	40	Production	conveyor belt	food contact surface	plastic	not detected	not detected	not detected	not detected	not detected	not detected	56.955	5.69221	113.438	6.59966	not detected
41	41	Room A-Packaging	drain	non food contact surface	steel	not detected	not detected	not detected	not detected	not detected	not detected	196.434	0.707107	1.05455e+06	61376.9	not detected
42	42	Room A-Packaging	conveyor belt	food contact surface	plastic	19.494	not detected	not detected	detected	not detected	detected	1048.34	7.07107	761523	39527.3	not detected
43	43	Room A-Packaging	conveyor belt guide rollers	indirect food contact surface	plastic	27.69	not detected	not detected	detected	detected	detected	13350.7	1195.01	7.39577e+06	47140.5	not detected
44	44	Room A-Packaging	plastic deflector	food contact surface	plastic	not detected	not detected	not detected	not detected	not detected	not detected	3.76	1.27986	96.33	16.4049	not detected
45	45	Room A-Packaging	conveyor belt	food contact surface	plastic	15.57	0.70177	not detected	not detected	not detected	not detected	251.835	5.22171	2900.16	411.89	detected
46	46	Room A-Packaging	conveyor belt guide rollers	indirect food contact surface	plastic	24.476	not detected	not detected	detected	not detected	detected	1333.84	89.8026	14812.7	366.517	not detected
47	47	Room A-Packaging	conveyor belt guide rollers	indirect food contact surface	plastic	not detected	not detected	not detected	not detected	not detected	not detected	7.9625	1.37532	122.475	30.1051	not detected
48	48	Room A-Packaging	conveyor belt	food contact surface	plastic	not detected	not detected	not detected	not detected	not detected	not detected	53.49	49.349	4920.31	215.668	not detected
49	49	Room A-Packaging	product scale	food contact surface	steel	not detected	not detected	not detected	not detected	not detected	not detected	1.88625	0.164402	282.225	25.0316	not detected
50	50	Room A-Packaging	screw conveyor	food contact surface	steel	38.151	1.39492	59.7834	not detected	not detected	not detected	663495	135765	1.06947e+06	93927.4	detected
51	51	Room A-Packaging	conveyor belt guide rollers	indirect food contact surface	plastic	34.005	0.993427	63.986	detected	not detected	detected	77820	4702.26	169696	26403.4	detected
52	52	Room A-Packaging	conveyor belt	food contact surface	plastic	not detected	not detected	not detected	not detected	not detected	not detected	2280	983.232	45228.9	6805.9	not detected
53	53	Room A-Packaging	plastic deflector	food contact surface	plastic	not detected	not detected	not detected	not detected	not detected	not detected	10699.9	65.9966	4488.54	221.56	not detected
54	54	Room A-Packaging	filling funnel	food contact surface	steel	70.275	2.23776	not detected	not detected	not detected	not detected	8.03	0.487904	152.906	65.7609	detected
55	55	Room A-Packaging	filling funnel	food contact surface	steel	not detected	not detected	not detected	not detected	not detected	not detected	16.05	7.77817	154.875	19.7283	not detected
56	56	Room A-Packaging	screw conveyor	food contact surface	steel	not detected	not detected	not detected	not detected	not detected	not detected	2.125	3.0052	1.60625	2.27158	not detected
57	57	Room A-Packaging	metal funnel	food contact surface	steel	16.005	2.06977	not detected	not detected	not detected	not detected	56.85	4.06586	389.562	20.1525	detected
58	58	Room A-Packaging	screw conveyor	food contact surface	steel	not detected	not detected	not detected	not detected	not detected	not detected	201.045	19.9404	39.525	4.47245	not detected
59	59	Room A-Packaging	metal funnel	food contact surface	steel	not detected	not detected	not detected	not detected	not detected	not detected	6.5425	0.710642	68.0133	7.42462	not detected
60	60	Room A-Packaging	conveyor belt	food contact surface	plastic	not detected	not detected	not detected	not detected	not detected	not detected	7.475	4.13657	37.919	0	not detected
61	61	Room B-Packaging	drain	non food contact surface	steel	not detected	not detected	not detected	detected	not detected	detected	95.875	15.521	8180.05	1038.27	not detected
62	62	Room B-Packaging	conveyor belt	food contact surface	plastic	not detected	not detected	not detected	not detected	not detected	not detected	0.5125	0.724784	34.279	2.60922	not detected
63	63	Room B-Packaging	conveyor belt guide rollers	indirect food contact surface	plastic	14.308	13.8632	not detected	detected	not detected	detected	262620	13823.9	14379.4	1635.18	detected
64	64	Room B-Packaging	drain	non food contact surface	steel	not detected	not detected	not detected	detected	detected	not detected	10278.4	859.135	120711	4949.75	not detected
65	65	Room B-Packaging	conveyor belt	food contact surface	plastic	not detected	not detected	31.6701	detected	detected	not detected	22.8487	3.92267	145.289	12.9754	not detected
66	66	Room B-Packaging	drain	non food contact surface	steel	not detected	not detected	not detected	detected	not detected	detected	69.3475	3.60624	1044.88	119.972	not detected
67	67	Room B-Packaging	shaker	food contact surface	steel	not detected	not detected	not detected	not detected	not detected	not detected	37.6375	0.194454	1211.21	109.366	not detected
68	68	Room B-Packaging	conveyor belt	food contact surface	plastic	not detected	not detected	not detected	detected	detected	not detected	27.65	2.54558	76.689	12.2683	not detected
69	69	Room B-Packaging	filling funnel	food contact surface	steel	not detected	not detected	43.6247	not detected	not detected	not detected	3.345	1.05359	42.785	2.63397	not detected
70	70	Room B-Packaging	metal tub	food contact surface	steel	not detected	1.09205	not detected	not detected	not detected	not detected	143.2	4.63155	4575.03	432.219	not detected
71	71	Room B-Packaging	drain	non food contact surface	steel	not detected	not detected	not detected	detected	not detected	detected	2710.45	77.7817	22705.9	1614.56	not detected

## Sheet: TableS2_ctrls.-add.-samples
Site_number	Room	Swab_type	Individual_number	Site_name	Surface_type	eDNA: mean value ng/cm²	Carbohydrates mean value µg/cm²	Proteins mean value ng/cm²	Listeria	L. monocytogenes	L. innocua	*BCE/cm²	SD BCE/cm²
72.S	Room A - Packaging	scraper + flocked swab	77	NTC (=negative control)	NA	not detected	not detected	not detected	NA	NA	NA	539.75	326.33
73.S	Room A - Packaging	scraper + flocked swab	82	NTC	NA	not detected	not detected	not detected	NA	NA	NA	905.25	11.6673
74.S	Room B - Packaging	scraper + flocked swab	87	pulley (froster entry)	indirect food contact surface	not detected	not detected	not detected	NA	NA	NA	0	0
75.S	Room B - Packaging	scraper + flocked swab	93	NTC	NA	34.207	not detected	6999.74	NA	NA	NA	378	84.1457
76.S	Room B - Packaging	scraper + flocked swab	97	NTC	NA	not detected	not detected	not detected	NA	NA	NA	2212.5	130.815
77.S	Room B - Packaging	scraper + flocked swab	98	NTC	NA	not detected	not detected	not detected	NA	NA	NA	1037.5	107.48
78.S	Room A - Packaging	scraper + flocked swab	101	nozzle waterhose	indirect food contact surface	not detected	not detected	not detected	NA	NA	NA	107.699	12.5395
79.S	Production	scraper + flocked swab	165	NTC	NA	not detected	not detected	not detected	NA	NA	NA	247.875	0.353553
80.S	Production	scraper + flocked swab	167	blancher - product residues on stone separator	direct food contact surface	218.496	221.77	10782.5	NA	NA	NA	5244.88	1322.64
81.S	Production	scraper + flocked swab	172	nozzle waterhose	indirect food contact surface	not detected	not detected	not detected	NA	NA	NA	8469.52	34.6482
82.S	Production	scraper + flocked swab	178	NTC	NA	not detected	not detected	not detected	NA	NA	NA	316.625	88.3883
83.S	Production	scraper + flocked swab	180	NTC	NA	not detected	not detected	not detected	NA	NA	NA	1444	3.53553
84.S	Production	scraper + flocked swab	190	NTC	NA	not detected	not detected	not detected	NA	NA	NA	59	27.5772
85.S	Production	scraper + flocked swab	195	NTC	NA	not detected	not detected	not detected	NA	NA	NA	353.5	23.3345
86.S	Room A - Packaging	PU-swab	135	NTC	NA	NA	NA	NA	not detected	not detected	not detected	5947.5	763.675
87.S	Room A - Packaging	PU-swab	140	NTC	NA	NA	NA	NA	not detected	not detected	not detected	14649	933.381
88.S	n.a.	PU-swab	154	employee's shoe soles (4 pair)	non food contact surface	NA	NA	NA	detected	detected	detected	22766.9	1582.15
89.S	Lab	PU-swab	155	NTC	NA	NA	NA	NA	not detected	not detected	not detected	5579	1520.28
90.S	Lab	PU-swab	156	NTC	NA	NA	NA	NA	not detected	not detected	not detected	13111.5	1453.1
91.S	Production	PU-swab	227	NTC	NA	NA	NA	NA	not detected	not detected	not detected	5246	417.193
92.S	Production	PU-swab	233	blancher exit	direct food contact surface	NA	NA	NA	not detected	not detected	not detected	32072.4	4320.42
93.S	Production	PU-swab	243	NTC	NA	NA	NA	NA	not detected	not detected	not detected	3645.75	329.865
94.S	Production	PU-swab	245	metal tub	non food contact surface	NA	NA	NA	not detected	not detected	not detected	2174.68	25.4558
95.S	Production	PU-swab	255	NTC	NA	NA	NA	NA	not detected	not detected	not detected	9957.5	339.411
96.S	Lab	PU-swab	265	NTC	NA	NA	NA	NA	not detected	not detected	not detected	6212.5	410.122
97.S	Lab	PU-swab	266	NTC	NA	NA	NA	NA	not detected	not detected	not detected	5255	1007.63
*BCE/cm²: values of NTCs may appear high compared to other sample types, as from other sample types NTC-values were subtracted
NA: not applicable

## Sheet: TableS3_list_Listeria_isolates
Isolate	Species	Isolation source	MLST-ST	cgMLST-CT	Year of Isolation	Country of origin	Assembly size in bp	Number of contigs	Genome assembly
Li-121	L. innocua	site 42 - conveyor belt	2347	NA	2022	Austria	2825879	5	this study
Li-122	L. innocua	site 43 - conveyor belt guide rollers	2347	NA	2022	Austria	2825986	5	this study
Li-125	L. innocua	site 46 - conveyor belt guide rollers	2347	NA	2022	Austria	2860121	6	this study
Li-130	L. innocua	site 51 - conveyor belt guide rollers	2347	NA	2022	Austria	2825879	5	this study
Li-142	L. innocua	site 61 - drain	2347	NA	2022	Austria	2825879	5	this study
Li-144	L. innocua	site 63 - conveyor belt guide rollers	2347	NA	2022	Austria	2825879	5	this study
Li-147	L. innocua	site 66 - drain	2347	NA	2022	Austria	2903848	6	this study
Li-153	L. innocua	site 71 - drain	1489	NA	2022	Austria	2955610	5	this study
Li-154	L. innocua	site 88.S - employee's shoe soles	1481	NA	2022	Austria	2867035	5	this study
Li-264	L. innocua	site 32 - drain	1481	NA	2022	Austria	2866732	5	this study
Li-272	L. innocua	site 34 - conveyor belt	1481	NA	2022	Austria	2867035	5	this study
Li-273	L. innocua	site 35 - conveyor belt	1481	NA	2022	Austria	2867035	5	this study
MRL-22-01015	L. monocytogenes	site 43 - conveyor belt guide rollers	8	8851	2022	Austria	2959037	17	this study
MRL-22-01016	L. monocytogenes	site 64 - drain	224	5623	2022	Austria	2975727	16	this study
MRL-22-01017	L. monocytogenes	site 65 - conveyor belt	224	5623	2022	Austria	2977260	12	this study
MRL-22-01018	L. monocytogenes	site 68 - conveyor belt	224	5623	2022	Austria	2975528	20	this study
MRL-22-01019	L. monocytogenes	site 88.S - employee's shoe soles	224	4656	2022	Austria	2924242	14	this study

## Sheet: TableS4_L.innocua_SNPmatrix
	Li-121-ST2347	Li-122-ST2347	Li-125-ST2347	Li-130-ST2347	Li-142-ST2347	Li-144-ST2347	Li-147-ST2347	Li-153-ST1489	Li-154-ST1481	Li-264-ST1481	Li-272-ST1481	Li-273-ST1481
Li-121-ST2347	0	0	1	0	2	2	1	61	95	95	95	95
Li-122-ST2347	0	0	1	0	2	2	1	61	95	95	95	95
Li-125-ST2347	1	1	0	1	1	1	0	60	94	94	94	94
Li-130-ST2347	0	0	1	0	2	2	1	61	95	95	95	95
Li-142-ST2347	2	2	1	2	0	0	1	61	95	95	95	95
Li-144-ST2347	2	2	1	2	0	0	1	61	95	95	95	95
Li-147-ST2347	1	1	0	1	1	1	0	60	94	94	94	94
Li-153-ST1489	61	61	60	61	61	61	60	0	72	72	72	72
Li-154-ST1481	95	95	94	95	95	95	94	72	0	0	0	0
Li-264-ST1481	95	95	94	95	95	95	94	72	0	0	0	0
Li-272-ST1481	95	95	94	95	95	95	94	72	0	0	0	0
Li-273-ST1481	95	95	94	95	95	95	94	72	0	0	0	0

## Sheet: TableS5_L.mono_SNPmatrix
	MRL-22-01015-ST8-CT8851	MRL-22-01016-ST224-CT5623	MRL-22-01017-ST224-CT5623	MRL-22-01018-ST224-CT5623	MRL-22-01019-ST224-CT4656
MRL-22-01015-ST8-CT8851	0	75	75	75	50
MRL-22-01016-ST224-CT5623	75	0	1	2	33
MRL-22-01017-ST224-CT5623	75	1	0	3	34
MRL-22-01018-ST224-CT5623	75	2	3	0	35
MRL-22-01019-ST224-CT4656	50	33	34	35	0

## Sheet: TableS6_list_primer
List of primers used in this study
hly PCR
L11	5'-CTCCATAAAGGTGACCCT-3'
U1	5'-CAGCAGCCGCGGTAATAC-3'
LM1	5'-CCTAAGACGCCAATCGAA-3'
LM2	5'-AAGCACTTGCAACTGCTC-3'
iap PCR
Siwi2	5'-TAA CTG AGG TAG CGA GCG AA-3'
Ino2	5'-ACT AGC ACT CCA GTT GTT AAA C-3'
MonoA	5'-CAA ACT GCT AAC ACA GCT ACT-3'
MurgaI	5'-CCA GCA GTT TCT AAA CCT GCT-3'
Lis1B	5'-TTA TAC GCG ACC GAA GCC AAC-3'
16s RNA gene PCR
forward	5'-CCT ACG GGA GGC AGC AG-3'
reverse	5'-ATT ACC GCG GCT GCT GG-3'
